# Supplementary material for: MRI Radiomics Signature as a Potential Biomarker for Predicting KRAS Status in Locally Advanced Rectal Cancer Patients
Source: Front Oncol. 2021 May 7;11:614052. doi: 10.3389/fonc.2021.614052 (PMC8138318; doi:10.3389/fonc.2021.614052)
Supplement: Supplementary file 1 [file Table_1.xlsx]

## Sheet: Sheet1
supplementary 1
Training set			Validation set
Name	Rad-score	KRAS	Name	Rad-score	KRAS
3	0.441629	wild type	6	0.441975	mutant
5	0.335362	wild type	19	0.391322	mutant
7	0.370657	wild type	56	0.599778	mutant
10	0.454737	wild type	57	0.365175	mutant
11	0.33005	wild type	62	0.409145	mutant
13	0.460404	wild type	69	0.426253	mutant
15	0.355993	wild type	84	0.452796	mutant
16	0.350569	wild type	88	0.426577	mutant
17	0.405868	wild type	1	0.468077	wild type
18	0.334926	wild type	39	0.363977	wild type
20	0.423731	wild type	51	0.333497	wild type
21	0.323117	wild type	9	0.442627	wild type
22	0.323989	wild type	111	0.432151	wild type
24	0.38725	wild type	131	0.30966	wild type
26	0.389007	wild type	171	0.399614	wild type
27	0.357493	wild type	211	0.334056	wild type
28	0.315935	wild type	23	0.346507	wild type
30	0.417055	wild type	241	0.514231	wild type
33	0.44526	wild type	32	0.434088	wild type
34	0.412689	wild type	35	0.395715	wild type
37	0.346309	wild type	60	0.414683	wild type
52	0.412597	wild type	61	0.355144	wild type
55	0.360976	wild type	651	0.301834	wild type
64	0.450616	wild type	67	0.369518	wild type
65	0.362368	wild type
68	0.503938	wild type
71	0.30912	wild type
74	0.418778	wild type
80	0.460085	wild type
83	0.413623	wild type
85	0.364597	wild type
86	0.302806	wild type
89	0.539908	wild type
91	0.374272	wild type
2	0.467243	mutant
73	0.417591	mutant
14	0.477075	mutant
201	0.406827	mutant
25	0.4945	mutant
261	0.433272	mutant
271	0.339345	mutant
281	0.404559	mutant
31	0.391489	mutant
341	0.661483	mutant
36	0.486122	mutant
371	0.470589	mutant
38	0.408365	mutant
40	0.455278	mutant
42	0.359218	mutant
43	0.567839	mutant
46	0.562087	mutant
50	0.468816	mutant
54	0.672786	mutant
641	0.403418	mutant
66	0.477963	mutant
691	0.512645	mutant
72	0.495988	mutant
741	0.456617	mutant
75	0.453171	mutant
